# Supplementary material for: Effects of sediment replenishment on riverbed environments and macroinvertebrate assemblages downstream of a dam
Source: Sci Rep. 2021 Apr 8;11:7525. doi: 10.1038/s41598-021-86278-z (PMC8032774; doi:10.1038/s41598-021-86278-z)
Supplement: Supplementary file 2 — Supplementary Information 2. [file 41598_2021_86278_MOESM2_ESM.xlsx]

## Sheet: Appendix
Effects of sediment replenishment on riverbed environments and macroinvertebrate assemblages downstream of a dam
Izumi Katano*, Junjiro N. Negishi, Tomoko Minagawa, Hideyuki Doi, Yôichi Kawaguchi, and Yuichi Kayaba
Supplementary Table S1	Mean (SD) density (individuals 0.25 m-2) of benthic invertebrate taxa with > 0.1 % occurrence. Taxa with asterisks were included in the redundancy analysis (i.e., top 7th in rank at each season). UD = upstream of the dam and impoundment, DD = downstream of the dam, and TR = in the tributary. FFG: functional feeding group; CF: collector-filterer; PR: predator; CG: collector-gatherer; SC: scraper; …
Order	Family	Subfamily, Genus, Species	Functional Feeding Groups	Life forms			March									August
				Burrowes	Inorganic Case bearers	Net spinners	UD			DD			TR			UD			DD			TR
							Mean	SD		Mean	SD		Mean	SD		Mean	SD		Mean	SD		Mean	SD
Haplosclerida	Spongillidae	Eunapius fragilis (gemmule)	CF				0	0		29.3333	7.26228		0	0		0	0		5.83333	7.48579		0	0
Tricladida	Dugesiidae	Dugesia japonica	PR				0.5	1		162.917	65.9261		18.4167	14.2527		4.66667	5.86894		111.583	30.6889		24.1667	13.3236
	Dugesiidae fam. gen. sp.		PR				0	0		2	4		0.333333	0.666667		0	0		0	0		0	0
Nemertina	Nemertine fam. gen. sp.		PR				0	0		5	3.96279		1.66667	1.27657		0	0		16.5	13.3486		0.25	0.5
Mematoda	Nematoda fam. gen. sp.		PR				14.625	5.53503		109.667	97.6016		38.5833	21.6562		2.33333	1.9245		92.25	109.629		14.0833	5.68543
Veneroida	Corbiculidae	Corbicula sp.	CG	x			0	0		82.0833	134.182		1.33333	2.66667		0.25	0.5		109.333	139.379		0.75	0.876652
	Pisidiidae	Pisidium sp.	CG	x			0	0		0	0		0	0		0.333333	0.666667		0	0		0	0
Pulmonata	Physidae	Physa acuta	CG				0	0		0.0833333	0.166667		0	0		2.41667	0.833333		0	0		0	0
	Plamorbidae	Gyraulus sp.	CG				0	0		0	0		0	0		0.25	0.319142		0	0		0.666667	1.33333
Haplotaxida	Haplotaxidae	Haplotaxidae gen. sp.	CG				0	0		0	0		0.25	0.5		0	0		0.166667	0.333333		0	0
Lumbriculida	Lumbriculidae	Lumbriculidae gen. sp.	CG				0.0833333	0.166667		2.25	4.5		0.333333	0.666667		0	0		0	0		0	0
Tubificida	Enchytraeidae	Enchytraeidae gen. sp.	CG				0.375	0.284638		0.833333	1.03638		1.66667	0.860663		2.91667	2.80707		2	1.61015		3.16667	1.50308
	Tubificidae	Tubificidae subfam. gen. sp.	CG	x			0	0		1.33333	2.24433		1.58333	1.64148		0	0		0	0		0	0
		Naididae subfam. gen. sp.*	CG				28.9167	16.054		382.167	365.784		269.167	277.968		62.5833	54.65		75.75	33.6951		55.3333	39.9657
	Propappidae	Propappus volki*	CG	x			306.417	142.238		0	0		230.167	393.78		64.25	54.2193		0.166667	0.333333		15.6667	7.78888
Lumbricida	Lumbricidae	Lumbricidae gen. sp.	CG				0	0		0	0		0	0		0	0		0.833333	1.26198		0	0
		ANNELIDA(egg)	/				0.166667	0.19245		0	0		0.5	0.430331		0	0		0	0		0	0
Acarina	Acarina fam. gen. sp.*		PR				8.83333	5.25287		98.4167	73.9887		57.8333	30.1963		44.0833	28.8487		249.75	228.937		187	36.5027
Ephemeroptera	Leptophlebiidae	Choroterpes altioculus	CG/SC	x			0.75	0.957427		10.6667	13.2441		45.3333	32.1294		3.25	1.4751		89.8333	65.8492		34.9167	31.1167
		Paraleptophlebia sp.	SC/SH	x			0.125	0.25		12.25	24.5		0	0		0	0		1.33333	2.66667		0	0
	Potamanthidae	Potamanthus formosus	CF	x			0	0		170.25	255.423		0	0		0	0		10.9167	11.4807		0.583333	1.16667
		Ephemera strigata	CF	x			0	0		5.25	2.69945		0.916667	0.833333		0	0		0	0		0	0
		Ephemera sp.	CF	x			0	0		0	0		2	2.55314		2.91667	2.18369		114.75	44.5507		34.25	26.1539
	Caenidae	Caenis sp.*	CG				0.208333	0.25		233.75	126.758		12.5833	4.02193		0.333333	0.666667		110.5	52.0573		16.6667	5.55778
	Ephemerellidae	Cincticostella elongatula	CG/SC				1.29167	0.984839		0.5	0.430331		8.83333	7.74358		0	0		0	0		0	0
		Cincticostella nigra	CG/SC				1.70833	1.25		0.5	0.57735		4.66667	3.53815		0	0		0	0		0	0
		Cincticostella sp.	CG/SC				0.458333	0.416667		0	0		0.333333	0.666667		23.9167	11.3541		0	0		16.0833	29.5602
		Drunella basalis	PR				0.625	0.284638		0.0833333	0.166667		2.91667	1.8733		0	0		0	0		0	0
		Drunella ishiyamana	PR				0	0		0	0		19	3.50661		0	0		0	0		0	0
		Drunella sachalinensis*	PR				87.625	39.207		0.5	0.57735		18	8.71355		0.166667	0.19245		0	0		1.5	1.23228
		Drunella sp.*	PR				8.5	3.87298		0.666667	1.33333		190.417	69.7123		0	0		0	0		0	0
		Ephemerella atagosana	CG/SC				0.25	0.5		0	0		0.333333	0.666667		0	0		0.416667	0.833333		0.0833333	0.166667
		Ephemerella setigera*	CG/SC				0	0		0	0		0	0		5.25	3.77492		235.583	142.725		85.5	52.2986
		Ephacerella longicaudata	CG/SC				0	0		0	0		0	0		0	0		0	0		32.9167	30.5764
		Ephemerella sp.*	CG/SC				0.0833333	0.166667		17.6667	35.3333		0	0		1.5	0.430331		536.333	425.66		81.3333	70.8493
		Torleya japonica	CG/SC				0	0		50.75	33.2247		0.416667	0.63099		0.333333	0.666667		122.25	72.475		18.9167	17.0585
		Uracanthella punctisetae*	CG/SC				0	0		1579.75	1099.74		7.33333	7.25718		0.75	1.2874		230.833	163.768		2.5	1.91485
		Ephemerellidae gen. sp.	CG/SC				0	0		0	0		0	0		1	1.36083		113.833	117.403		51.25	31.1536
	Ameletidae	Ameletus sp.	CG/SC				3.04167	1.49304		0	0		0.583333	0.569275		0	0		0	0		0	0
	Baetidae	Acentrella gnom	CG/SC				0	0		0	0		0	0		0.5	0.638285		1.66667	2.52396		1	1.36083
		Acentrella sibirica	CG/SC				0	0		0	0		0	0		4.25	6.99934		6.83333	9.86389		24.0833	22.0208
		Acentrella sp.	CG/SC				0	0		0	0		0	0		3.16667	3.38296		2.33333	3.15054		30.1667	55.3404
		Alainites yoshinensis	CG/SC				2.75	0.876652		17.1667	21.7349		11.5833	4.93945		5.08333	5.78232		2	4		8.75	4.0586
		Baetiella japonica*	CG/SC				230.333	128.934		1047.33	978.025		306.917	48.2435		30.8333	21.8691		212.25	236.016		38.0833	38.7111
		Baetis taiwanensis	CG/SC				0	0		0.333333	0.666667		0	0		1.33333	0.720082		0	0		4.91667	4.87909
		Baetis thermicus	CG/SC				13.125	10.0953		1.33333	2.66667		39.75	29.0279		34	32.2284		0	0		4.08333	2.644
		Baetis sp.	CG/SC				8.79167	8.73411		10.3333	17.2948		0	0		2	4		0	0		1.33333	2.66667
		Baetis sp.F	CG/SC				6.375	8.72244		7.91667	5.28012		28.75	20.828		4.75	3.51057		1	1.78471		2.75	1.4751
		Cloeon sp.	CG/SC				0	0		0	0		0	0		0.0833333	0.166667		0	0		0	0
		Labiobaetis atrebatinus orientalis	CG/SC				0	0		0	0		0	0		0	0		0	0		0.333333	0.666667
		Nigrobaetis chocoratus	CG/SC				0	0		15.25	19.4067		0	0		0	0		19.9167	27.2198		3	3.29983
		Tenuibaetis sp.E	CG/SC				8.91667	13.3898		142.75	64.1822		3.25	2.34718		4.91667	2.82023		136.75	137.596		39.75	12.7377
		Tenuibaetis sp.H	CG/SC				0.208333	0.25		51.5833	89.9401		0.5	0.430331		7.5	9.53162		22.75	16.0909		22.4167	32.7645
		Tenuibaetis sp.M1	CG/SC				5.33333	10.4456		0	0		0	0		0	0		0	0		0.25	0.5
		Baetidae gen. sp.	CG/SC				0	0		0	0		0	0		14	9.3373		31.8333	34.711		36.5	37.4329
	Isonychiidae	Isonychia japonica	CG/SC				0.0833333	0.166667		0.666667	0.942809		0.0833333	0.166667		0	0		1.25	1.44978		1.83333	2.0638
	Heptageniidae	Ecdyonurus viridis	CG/SC				0	0		0.333333	0.471405		0.0833333	0.166667		0.0833333	0.166667		0	0		1	1.05409
		Ecdyonurus tobiironis	CG/SC				0.666667	0.816497		0	0		0.666667	0.720082		0	0		0	0		0	0
		Ecdyonurus sp.	CG/SC				0.125	0.25		1.33333	1.5396		0	0		0.333333	0.666667		0.0833333	0.166667		1.33333	1.5396
		Epeorus latifolium	CG/SC				0.125	0.25		108.5	93.345		8.91667	8.44317		1.08333	1.424		10.0833	11.1201		3.66667	3.80058
		Epeorus nipponicus	CG/SC				1.79167	2.67836		0	0		11.8333	7.03694		0	0		0	0		0	0
		Epeorus aesculus	CG/SC				1.20833	1.65202		0.0833333	0.166667		0	0		0	0		0	0		0	0
		Epeorus curvatulus	CG/SC				3.70833	5.55173		0.0833333	0.166667		2.08333	1.19799		0.166667	0.19245		0	0		0.0833333	0.166667
		Epeorus ikanonis	CG/SC				0.666667	0.816497		10.9167	19.2207		2.58333	2.06155		0	0		0	0		0	0
		Epeorus sp.	CG/SC				8.33333	0.902671		54.25	39.3478		21.6667	7.08676		3	3.06715		6.91667	8.56078		23.25	9.78425
		Heptagenia sp.	CG/SC				0	0		0	0		16.4167	10.5458		0	0		0	0		0	0
		Rhithrogena tetrapunctigera	CG/SC				9.625	9.78507		0	0		31.8333	18.5502		2.83333	1.13855		0.166667	0.19245		0.416667	0.419435
		Rhithrogena japonica	CG/SC				4.29167	4.19076		0	0		0.583333	0.957427		0	0		0	0		0	0
		Rhithrogena sp.*	CG/SC				38.1667	24.3257		0	0		141.25	57.2016		12.8333	5.54109		0.666667	1.33333		0.333333	0.471405
Odonata	Gomphidae	Gomphidae gen. sp.	PR	x			0	0		0.75	1.2874		1.16667	0.793492		1.75	1.91243		2.66667	4.03687		2	1.82574
	Libellulidae	Libellulidae gen. sp.	PR				0	0		0	0		0	0		0.166667	0.333333		0	0		0	0
Plecoptera	Chloroperlidae	Chloroperlidae gen. sp.	CG				5.33333	4.43053		0	0		0	0		0	0		0	0		0	0
	Capniidae	Capuniidae gen. sp.	SH				0.375	0.75		0	0		0.333333	0.272166		0	0		0.166667	0.333333		0	0
	Leuctridae	Leuctridae gen. sp.	SH				1.20833	1.35657		0	0		2.5	3.45875		0	0		0	0		0.333333	0.666667
	Nemouridae	Nemoura sp.	SH				2	1.18634		0.583333	0.569275		2.66667	4.48867		0.166667	0.333333		0.166667	0.333333		3.08333	2.234
		Amphinemura sp.	SH				0.458333	0.315495		2	3.34443		1.25	2.5		0.333333	0.666667		3.08333	2.42479		2.16667	2.38048
	Taeniopterygidae	Strophopteryx nohirae	SC/SH				0.916667	0.569275		0	0		6	5.77991		0	0		0	0		0	0
	Perlodidae	Stavsolus sp.	PR				1.125	0.598996		2.83333	1.50308		4.83333	4.68647		0	0		0	0		0	0
		Skwala sp.	PR				1.5	1.03638		0	0		1.33333	2.66667		0	0		0	0		0	0
		Isoperla nipponica	PR/CG				1.29167	0.885845		0	0		6	5.44331		0	0		0	0		0	0
		Perlodidae gen. sp.	PR/CG				1.33333	1.61015		0	0		2.25	2.99846		0	0		0	0		0	0
	Perlidae	Kamimuria sp.	PR				0	0		3.25	4.14885		0.25	0.5		2.83333	2.9123		25.5	23.3246		12.0833	3.57331
		Neoperla sp.	PR				0.0833333	0.166667		15.6667	6.70544		0.166667	0.19245		0.333333	0.272166		19.5	8.96702		5.25	1.44978
		Gibosia sp.	PR				1.66667	1.78471		0	0		0.0833333	0.166667		0	0		0	0		0	0
		Acroneuria sp.	PR				0.5	0.638285		0	0		0	0		0	0		0	0		0	0
		Paragnetina sp.	PR				0	0		0	0		0	0		2.16667	3.67675		0	0		0	0
		Perlidae gen. sp.	PR				2	1.78471		0.0833333	0.166667		0.666667	1.33333		0.583333	0.569275		13.6667	8.86942		1.25	1.10135
Hemiptera	Aphelocheiridae	Aphelocheirus vittatus	PR				0.0833333	0.166667		0	0		0.0833333	0.166667		0	0		0	0		1.41667	1.686
Trichoptera	Hydropsychidae	Cheumatopsyche sp.	CF			x	0.5	0.430331		13.25	12.9368		1	0.608581		3.75	5.28012		19.5	9.67815		10	8.10578
		Hydropsyche orientalis*	CF			x	14.4583	8.64675		254.833	294.273		36.5	11.5614		9.83333	8.5049		307.833	231.158		73.6667	33.6485
		Hydropsyche setensis	CF			x	0	0		6	5.63718		0.166667	0.19245		0	0		81.5833	85.603		1.5	1.91485
		Hydropsyche sp.	CF			x	3.95833	2.3109		80.3333	74.6558		64.9167	29.0611		18.4167	20.7764		111.417	91.8333		62.4167	38.7961
		Hydropsychidae gen. sp.	CF			x	0	0		0	0		0	0		0.5	1		28.8333	31.6713		22.6667	44.6692
	Philopotamidae	Dolophilodes sp.	CF			x	0	0		0	0		0	0		0.166667	0.333333		0	0		1	1.05409
	Polycentropodidae	Plectrocnemia sp.	CF			x	0	0		0	0		0	0		0	0		1.33333	2.66667		0	0
	Psychomyiidae	Psychomyia sp.	CG/SC			x	0.791667	1.27203		1.83333	2.26895		0	0		30.3333	26.3636		7.33333	10.0664		22.4167	20.662
	Xiphocentridae	Melanotrichia kibuneana	CG/SC			x	0	0		0	0		0	0		3.08333	5.29413		2.25	1.34371		4.25	2.40947
	Stenophychidae	Stenopsyche sauteri	CF			x	0	0		10.9167	12.5266		0.166667	0.19245		0	0		1	2		0	0
		Stenopsyche marmorata	CF			x	0	0		143.75	43.6021		8.33333	6.29521		0	0		56.4167	44.92		4	1.51535
		Stenopsyche sp.	CF			x	0	0		3.33333	3.52767		0.25	0.5		0	0		69.5833	80.241		13.1667	14.8984
	Glossosomatidae	Agapetus sp.	SC		x		0	0		23.5833	29.3855		0	0		0	0		0	0		0	0
		Glossosoma sp.*	SC		x		76.7083	65.4325		26.25	27.0409		157	53.778		48.8333	31.2048		623.167	620.551		387.583	181.593
	Hydrobiosidae	Apsilochorema sutshanum	PR				0.166667	0.333333		0	0		0	0		0	0		0	0		0	0
	Hydroptilidae	Hydroptila sp.	Piecer				0	0		3.83333	2.96273		0.333333	0.666667		0.833333	1.26198		38	43.5065		15.6667	4.24264
		Stactobia sp.	SH				0.375	0.284638		0	0		0	0		0.333333	0.666667		0	0		0	0
	Rhyacophilidae	Rhyacophila kawamurae	PR	x			0.541667	0.567238		0	0		0.666667	0.816497		0.5	1		0	0		0	0
		Rhyacophila yamanakensis	PR				0.166667	0.333333		0	0		1.66667	1.27657		0	0		6.25	8.59533		0.25	0.5
		Rhyacophila nigrocephala	PR	x			0.666667	0.942809		14.5833	7.06779		3.33333	2.70801		1.41667	0.876652		16	5.41603		5.5	2.56038
		Rhyacophila yosiiana	PR				0.0833333	0.166667		0.666667	0.816497		0.333333	0.666667		1.16667	1.47824		0.333333	0.471405		1.58333	1.13448
		Rhyacophila transquilla	PR				0.0833333	0.166667		0	0		4.91667	2.0253		0	0		0.416667	0.5		0.5	0.793492
		Rhyacophila kisoensis	PR				0	0		0.0833333	0.166667		1.33333	0.3849		0	0		0	0		0	0
		Rhyacophila impar	PR				0.0833333	0.166667		19	11.4082		0.416667	0.419435		0.916667	1.424		3.33333	2.96898		1.41667	2.16667
		Rhyacophila brevicephala	PR				0.0833333	0.166667		10.25	10.7234		0.416667	0.63099		0	0		3.91667	4.61379		0	0
		Rhyacophila sp. Sibirica	PR				0	0		0	0		0	0		0	0		0.583333	0.319142		0.666667	0.720082
		Rhyacophila sp.	PR				1.66667	2.47955		13.3333	12.0738		9.66667	10.1178		4	4.76873		12.0833	8.64259		8.25	2.87228
	Brachycentridae	Micrasema hanasensis	CG/SC				0.0833333	0.166667		0	0		0	0		0.166667	0.19245		0	0		0	0
		Micrasema sp.	CG/SC		x		1.70833	1.30792		0	0		0	0		1.33333	0.816497		0.666667	1.33333		0.833333	0.638285
		Brachycentridae gen. sp.	CG/SC				0	0		0	0		0	0		0	0		0	0		0.416667	0.833333
	Goeridae	Goera sp.	SC		x		0.0833333	0.166667		1.08333	1.52449		0.666667	0.720082		4.75	2.04351		1.66667	1.74271		26.4167	24.4288
	Lepidostomatidae	Lepidostoma sp.	SH				4.625	4.6793		0.0833333	0.166667		0	0		17.5	14.1146		9	6.47502		4.91667	4.21088
	Apataniidae	Apatania sp.	CG/SC		x		0	0		0.5	1		0	0		0	0		0.916667	1.06719		0.333333	0.666667
	Leptoceridae	Oecetis sp.	PR				0	0		0	0		0	0		0.166667	0.333333		0	0		0	0
		Setodes sp.	CG/SC		x		0	0		0	0		0	0		0	0		0.916667	1.25831		5.41667	10.1776
		Trichosetodes sp.	CG/SC		x		0	0		0	0		0	0		0	0		0.666667	0.666667		0.75	1.10135
		Ceraclea sp.	CG/SC		x		0	0		4.91667	4.28066		0	0		0	0		0.25	0.319142		2.08333	2.25051
		Leptoceridae gen. sp.	CG/SC/PR				0	0		0	0		0	0		0.166667	0.333333		4.33333	4.79197		0	0
	Uenoidae	Neophylax sp.	SC		x		3.16667	2.88675		0	0		0.0833333	0.166667		0	0		0	0		0	0
	Sericostomatidae	Gumaga orientalis	SC		x		0.125	0.25		3.16667	2.53129		0.166667	0.19245		0.333333	0.666667		78.9167	64.0783		2.33333	2.90593
Coleoptara	darumagamusika	Ochthebius hasegawai	CG/SC				0	0		0	0		0	0		0	0		0	0		0.333333	0.666667
	gamusika	Hydrophilidae gen. sp.	PR				0	0		0	0		0	0		0.5	0.333333		1.5	1.81557		4.16667	3.15642
	Elmidae	Elminae gen. sp.*	CG/SC				6.16667	3.7367		23.0833	21.9855		51.5	14.2009		14.5	5.47384		91.4167	82.3859		100	20.7989
	Psephnidae	Malacopsephenoides japonicus	SC				0	0		41.1667	32.1714		0	0		0	0		72.0833	41.5018		0	0
		Ectopria opaca opaca	SC				0	0		0.166667	0.19245		0	0		0.833333	0.693889		0.666667	0.902671		2.5	2.20269
		Eubrianax sp.	SC				0	0		0	0		0	0		0	0		17.5833	25.4142		0.583333	0.569275
		Mataeopsephus japonicus	SC				0	0		2.83333	2.64575		0.0833333	0.166667		0	0		12.75	8.77444		0	0
	Lampyridae	Luciora cruciata	PR				0	0		0.416667	0.63099		0.0833333	0.166667		0	0		0	0		0	0
Diptera	Tipulidae	Antocha sp.*	CG				13.125	8.48678		192.917	84.3069		39.25	27.304		51.4167	6.57366		34.25	16.4753		155.833	72.0111
		Dicranota sp.	PR	x			2.20833	2.06996		0.0833333	0.166667		1.66667	1.30526		0	0		0	0		0	0
		Hexatoma sp.	PR	x			0.666667	0.608581		0	0		2.83333	2.18581		0.583333	0.569275		0	0		5.5	5.08811
		Pilaria sp.	PR	x			0.0833333	0.166667		0.0833333	0.166667		0.0833333	0.166667		0.166667	0.333333		0	0		0.333333	0.3849
		Limnophila sp.	PR	x			0	0		0	0		0.666667	0.7698		0	0		0	0		0	0
	Blephariceridae	Agathon japonicus	SC				0.5	1		0	0		9.75	5.56028		0	0		0	0		0	0
		Agathon longispinus	SC				0.0833333	0.166667		0	0		5	3.41022		0	0		0	0		0	0
		Agathon sp.	SC				0	0		0	0		3	3.82971		0	0		0	0		0	0
		Bibiocephala infuscata	SC				0.0833333	0.166667		0	0		1.83333	2.80872		0	0		0	0		0	0
		Bibiocephala infuscata var. minor	SC				0.0833333	0.166667		0	0		17	10.1251		0	0		0	0		0	0
		Blepharicera esakii	SC				0	0		0	0		0.583333	0.957427		0	0		0	0		0	0
		Blepharicera sp.	SC				0	0		0	0		0	0		0.333333	0.666667		4	5.65685		0.0833333	0.166667
	Psychodidae	Psychoda sp.	CG				0.166667	0.333333		0	0		0.333333	0.666667		0	0		0	0		0	0
		Psychodidae gen. sp.	CG				0.291667	0.343592		0	0		0	0		0	0		0	0		0	0
	Ceratopogonidae	Atrichopogon sp.	CG/CF				0	0		0	0		0	0		0.416667	0.833333		0.666667	1.33333		1.75	0.63099
		Ceratopogonidae gen. sp.	CG/CF				1.125	0.629153		1.75	3.5		3.16667	3.82487		0	0		2	2.55314		2.25	2.6857
	Chironomidae	Tanypodinae gen. sp.	PR				1.75	0.5		18.0833	18.2196		10.4167	6.082		21.3333	4.89141		37.4167	22.0276		33	18.0247
		Diamesinae gen. sp.*	CG/SC				113.5	20.9806		35.1667	21.7025		9.83333	5.89098		2.66667	1.78471		0.666667	0.720082		5.83333	9.23159
		Orthocladiinae gen. sp.*	CG/SC				488.208	117.396		3489.58	801.478		776.333	232.985		138.667	42.1979		353.917	269.623		231.917	117.29
		Chironominae gen. sp.*	CG/CF				13.9167	8.38153		107.917	86.5342		35.0833	9.94569		144.667	85.8068		339.417	57.3316		574.417	70.0848
	Dixidae	Dixa sp.	CG/CF				0.25	0.319142		0	0		0	0		0	0		0	0		0	0
	kaka	Culicinae gen. sp.	CG/CF				0	0		0	0		0	0		0.0833333	0.166667		0	0		0	0
	Simuliidae	Simulium quinquestriatum	CF				0	0		4.75	8.02023		0	0		0	0		0	0		0	0
		Simulium sp.	CF				0.75	0.166667		11.9167	14.2942		1.41667	1.10135		10.1667	5.71224		0.666667	1.33333		0.75	0.876652
	Dolichopodidae	Dolichopodidae gen. sp.	PR				0	0		0	0		0	0		0.5	0.793492		0	0		0.916667	0.63099
	Empididae	Empididae gen. sp.	PR	x			1.5	0.881917		0	0		1.5	1.13855		3.41667	3.98493		0.75	1.2874		2	2.16025
	Athericidae	Atherix sp.	PR				0.666667	0.471405		0	0		0.0833333	0.166667		0.5	0.638285		0	0		0	0
		DIPTERA fam. gen. sp.					0.166667	0.333333		0	0		0.333333	0.666667		1.83333	1.97203		0.333333	0.666667		0.666667	0.7698
	for taxa with > 0.1% occurrance
